# Supplementary material for: Root-Associated Microbiomes, Growth and Health of Ornamental Geophytes Treated with Commercial Plant Growth-Promoting Products
Source: Microorganisms. 2021 Aug 23;9(8):1785. doi: 10.3390/microorganisms9081785 (PMC8401597; doi:10.3390/microorganisms9081785)
Supplement: Supplementary file 1 [file microorganisms-09-01785-s001.zip]

Archive with 1 entries (1 files):
- microorganisms-1334779-supplementary.pdf
